# Supplementary material for: Hidden Markov modeling for maximum probability neuron reconstruction
Source: Commun Biol. 2022 Apr 25;5:388. doi: 10.1038/s42003-022-03320-0 (PMC9038756; doi:10.1038/s42003-022-03320-0)
Supplement: Supplementary file 3 — Supplementary Data [file 42003_2022_3320_MOESM3_ESM.zip]

Archive with 13 entries (12 files):
- fig3/
- fig3/2018-08-01_11_octopus_Simple Segmentation.h5
- fig3/2018-08-01_11_octopus.tif
- __MACOSX/fig3/._2018-08-01_11_octopus.tif
- fig3/2018-08-01_10_octopus_Simple Segmentation.h5
- fig3/2018-08-01_12_octopus.tif
- __MACOSX/fig3/._2018-08-01_12_octopus.tif
- fig3/2018-08-01_10_octopus_Labels.h5
- fig3/2018-08-01_10_octopus.tif
- __MACOSX/fig3/._2018-08-01_10_octopus.tif
- fig3/2018-08-01_11_octopus_Labels.h5
- fig3/2018-08-01_12_octopus_Labels.h5
- fig3/2018-08-01_12_octopus_Simple Segmentation.h5
